# Supplementary material for: Structure of the Mating-Type Genes and Mating Systems of Verpa bohemica and Verpa conica (Ascomycota, Pezizomycotina)
Source: J Fungi (Basel). 2023 Dec 15;9(12):1202. doi: 10.3390/jof9121202 (PMC10745113; doi:10.3390/jof9121202)
Supplement: Supplementary file 1 [file jof-09-01202-s001.zip]

Archive with 9 entries (9 files):
- supplementary materials/Supplementary Figure S1.pdf
- supplementary materials/Supplementary Figure S2.pdf
- supplementary materials/Supplementary Figure S3.pdf
- supplementary materials/Supplementary Figure S4.pdf
- supplementary materials/Supplementary Figure S5.pdf
- supplementary materials/Supplementary Figure S6.pdf
- supplementary materials/Supplementary Figure S7.tif
- supplementary materials/Supplementary Table S1.xlsx
- supplementary materials/Supplementary Table S2.xlsx
