# Supplementary material for: Structure of the Mating-Type Genes and Mating Systems of Verpa bohemica and Verpa conica (Ascomycota, Pezizomycotina)
Source: J Fungi (Basel). 2023 Dec 15;9(12):1202. doi: 10.3390/jof9121202 (PMC10745113; doi:10.3390/jof9121202)
Supplement: Supplementary file 1 [file jof-09-01202-s001.zip › supplementary materials/Supplementary Table S1.xlsx]

## Sheet: Sheet1
Strain	Species	MAT1-1-1				MAT1-2-1
		DNA (bp)	Intro (bp)		Amino acids (aa)	DNA (bp)	Intro (bp)			Amino acids (aa)
			1	2			1	2	3
No. 20020	V. bohemica	1393	66	56	329	1046	115	50	53	275
No. 20124	V. bohemica	1416	66	56	301	1073	124	50	53	281
No. 21108	V. bohemica	1101	66	83	348	1073	124	50	53	281
No. 21110	V. conica	1571	57	57	355	-	-	-	-	-
No. 21117	V. conica	-	-	-	-	1054	54	51	58	296
No. 21120	V. conica	-	-	-	-	1081	58	51	54	305
Strain	Species	MAT1-1-10							MAT1-1-11
		DNA (bp)	Intro (bp)					Amino acids (aa)	DNA (bp)	Intro (bp)		Amino acids (aa)
			1	2	3	4	5			1	2
No. 20020	V. bohemica	1782	61	58	53	53	57	499	-	-	-	-
No. 20124	V. bohemica	1782	57	53	53	58	64	498	-	-	-	-
No. 21108	V. bohemica	1782	57	53	53	222	64	443	-	-	-	-
No. 21110	V. conica	1730	51	117	57	71		477	-	-	-	-
No. 21117	V. conica	-	-	-	-	-	-	-	1419	63	54	433
No. 21120	V. conica	-	-	-	-	-	-	-	1479	54	63	453
