# Supplementary material for: Structure of the Mating-Type Genes and Mating Systems of Verpa bohemica and Verpa conica (Ascomycota, Pezizomycotina)
Source: J Fungi (Basel). 2023 Dec 15;9(12):1202. doi: 10.3390/jof9121202 (PMC10745113; doi:10.3390/jof9121202)
Supplement: Supplementary file 1 [file jof-09-01202-s001.zip › supplementary materials/Supplementary Table S2.xlsx]

## Sheet: Tbale S2-1
Query_def	Query_len	Subject_id	Subject_def	Subject_accession	Subject_Len	WeightCoverage	Subject_Min_evalue	Subject_Mean_evalue	Subject_Max_evalue	Query_Start	Query_End	Subject_Start	Subject_End	Min_Identity	Max_Identity	Min_BitScore	Max_BitScore	Query_NonOverlapped_Hsp_Num	Subject_NonOverlapped_Hsp_Num
MAT1-1-10_Verpa_bohemica_strain_No._20020_Gene05695	499	gb|QQL94615.1|	MAT1-1-10 protein [Morchella sextelata]	QQL94615	489	0.953908	4.25978e-132	4.25978e-132	4.25978e-132	4	479	5	467	0.640496	0.640496	399.053	399.053	1	1
MAT1-1-10_Verpa_bohemica_strain_No._20020_Gene05695	499	gb|KAI5846353.1|	hypothetical protein DFP73DRAFT_630804 [Morchella snyderi]	KAI5846353	485	0.97996	1.19525e-131	1.19525e-131	1.19525e-131	4	492	5	478	0.641851	0.641851	397.897	397.897	1	1
MAT1-1-10_Verpa_bohemica_strain_No._20020_Gene05695	499	gb|WLS48989.1|	MAT1-1-10 protein [Morchella eximia]	WLS48989	478	0.964435	4.12441e-131	4.12441e-131	4.12441e-131	4	479	5	465	0.646694	0.646694	396.356	396.356	1	1
MAT1-1-10_Verpa_bohemica_strain_No._20020_Gene05695	499	gb|AVI60817.1|	hypothetical protein [Morchella importuna] >gb|AVI61141.1| mating type protein MAT1-1-10 [Morchella importuna]	AVI60817	487	0.953908	1.29921e-128	1.29921e-128	1.29921e-128	4	479	5	465	0.636364	0.636364	390.193	390.193	1	1
MAT1-1-10_Verpa_bohemica_strain_No._20020_Gene05695	499	gb|RPB09438.1|	hypothetical protein P167DRAFT_577289 [Morchella conica CCBAS932]	RPB09438	487	0.953908	2.04809e-128	2.04809e-128	2.04809e-128	4	479	5	465	0.636364	0.636364	389.808	389.808	1	1
MAT1-1-10_Verpa_bohemica_strain_No._20020_Gene05695	499	gb|QQL94643.1|	MAT1-1-10 protein [Morchella purpurascens]	QQL94643	501	0.981964	4.92758e-128	4.92758e-128	4.92758e-128	3	492	4	494	0.617021	0.617021	389.423	389.423	1	1
MAT1-1-10_Verpa_bohemica_strain_No._20020_Gene05695	499	gb|WLS48981.1|	MAT1-1-10 protein [Morchella pulchella]	WLS48981	477	0.981964	1.597e-127	1.597e-127	1.597e-127	3	492	4	470	0.63253	0.63253	387.111	387.111	1	1
MAT1-1-10_Verpa_bohemica_strain_No._20020_Gene05695	499	gb|AVI61143.1|	mating type protein MAT1-1-10 [Morchella sp. Mes-20] >gb|QQL94622.1| MAT1-1-10 protein [Morchella sp. Mes-20]	AVI61143	475	0.976842	1.66737e-123	1.66737e-123	1.66737e-123	4	479	5	468	0.611227	0.611227	376.711	376.711	1	1
MAT1-1-10_Verpa_bohemica_strain_No._20020_Gene05695	499	gb|QQL94629.1|	MAT1-1-10 protein [Morchella sp. Mes-19]	QQL94629	475	0.976842	2.44531e-122	2.44531e-122	2.44531e-122	4	479	5	468	0.60499	0.60499	373.629	373.629	1	1
MAT1-1-10_Verpa_bohemica_strain_No._20020_Gene05695	499	gb|QQL94636.1|	MAT1-1-10 protein [Morchella sp. Mes-6]	QQL94636	477	0.976939	1.21188e-121	1.21188e-121	1.21188e-121	4	479	5	470	0.610766	0.610766	372.089	372.089	1	1
MAT1-1-10_Verpa_bohemica_strain_No._20020_Gene05695	499	gb|QQL94651.1|	MAT1-1-10 protein [Morchella rufobrunnea]	QQL94651	488	0.9499	7.18357e-109	7.18357e-109	7.18357e-109	4	477	5	466	0.598344	0.598344	339.732	339.732	1	1
MAT1-1-10_Verpa_bohemica_strain_No._20020_Gene05695	499	gb|AVI60838.1|	hypothetical protein [Morchella crassipes]	AVI60838	365	0.986301	1.11106e-88	1.11106e-88	1.11106e-88	4	361	5	364	0.629121	0.629121	283.493	283.493	1	1
MAT1-1-10_Verpa_bohemica_strain_No._20020_Gene05695	499	gb|QQL94647.1|	MAT1-1-11 protein [Morchella purpurascens]	QQL94647	510	0.941884	2.01774e-55	2.01774e-55	2.01774e-55	11	480	20	496	0.496957	0.496957	201.06	201.06	1	1
MAT1-1-10_Verpa_bohemica_strain_No._20020_Gene05695	499	gb|WLS48977.1|	MAT1-1-11 protein [Morchella pulchella]	WLS48977	510	0.941884	6.36182e-54	6.36182e-54	6.36182e-54	11	480	20	496	0.496957	0.496957	196.823	196.823	1	1
MAT1-1-10_Verpa_bohemica_strain_No._20020_Gene05695	499	gb|RPB09437.1|	hypothetical protein P167DRAFT_577288 [Morchella conica CCBAS932]	RPB09437	511	0.941884	1.96205e-51	1.96205e-51	1.96205e-51	11	480	20	497	0.476954	0.476954	190.274	190.274	1	1
MAT1-1-10_Verpa_bohemica_strain_No._20020_Gene05695	499	gb|AVI60818.1|	hypothetical protein [Morchella importuna] >gb|AVI61142.1| mating type protein MAT1-1-11 [Morchella importuna]	AVI60818	511	0.941884	4.75824e-51	4.75824e-51	4.75824e-51	11	480	20	497	0.476954	0.476954	189.119	189.119	1	1
MAT1-1-10_Verpa_bohemica_strain_No._20020_Gene05695	499	gb|QQL94614.1|	MAT1-1-11 protein [Morchella sextelata]	QQL94614	510	0.941884	1.91144e-50	1.91144e-50	1.91144e-50	11	480	20	496	0.485944	0.485944	187.578	187.578	1	1
MAT1-1-10_Verpa_bohemica_strain_No._20020_Gene05695	499	gb|WLS48988.1|	MAT1-1-11 protein [Morchella eximia]	WLS48988	510	0.941884	6.23554e-50	6.23554e-50	6.23554e-50	11	480	20	496	0.484909	0.484909	186.422	186.422	1	1
MAT1-1-10_Verpa_bohemica_strain_No._20020_Gene05695	499	gb|PWW79953.1|	hypothetical protein C7212DRAFT_290078 [Tuber magnatum]	PWW79953	467	0.970021	3.59281e-32	3.59281e-32	3.59281e-32	16	486	10	462	0.454918	0.454918	136.732	136.732	1	1
MAT1-1-10_Verpa_bohemica_strain_No._20020_Gene05695	499	gb|PUU82704.1|	hypothetical protein B9Z19DRAFT_1120284 [Tuber borchii]	PUU82704	467	0.965739	3.93312e-28	3.93312e-28	3.93312e-28	16	484	10	460	0.422131	0.422131	125.176	125.176	1	1
MAT1-1-10_Verpa_bohemica_strain_No._20020_Gene05695	499	gb|AIU38081.1|	hypothetical protein [Tuber borchii]	AIU38081	475	0.949474	6.03839e-28	6.03839e-28	6.03839e-28	16	484	18	468	0.422131	0.422131	124.79	124.79	1	1
MAT1-1-10_Verpa_bohemica_strain_No._20020_Gene05695	499	gb|RPA90941.1|	hypothetical protein L873DRAFT_1795173 [Choiromyces venosus 120613-1]	RPA90941	469	0.953092	1.2919e-24	1.2919e-24	1.2919e-24	16	482	10	456	0.432099	0.432099	114.775	114.775	1	1
MAT1-1-10_Verpa_bohemica_strain_No._20020_Gene05695	499	emb|CUS14497.1|	unnamed protein product [Tuber aestivum]	CUS14497	575	0.923848	1.25601e-23	1.25601e-23	1.25601e-23	16	476	10	451	0.424431	0.424431	112.849	112.849	1	1
MAT1-1-10_Verpa_bohemica_strain_No._20020_Gene05695	499	gb|KAG0138537.1|	hypothetical protein HOY82DRAFT_631108 [Tuber indicum]	KAG0138537	462	0.97619	2.77151e-21	2.77151e-21	2.77151e-21	16	484	3	453	0.428274	0.428274	105.145	105.145	1	1
MAT1-1-10_Verpa_bohemica_strain_No._20020_Gene05695	499	ref|XP_002838424.1|	uncharacterized protein GSTUM_00001092001 [Tuber melanosporum] >emb|CAZ82615.1| unnamed protein product [Tuber melanosporum]	XP_002838424	462	0.97619	4.17255e-21	4.17255e-21	4.17255e-21	16	484	3	453	0.42236	0.42236	104.375	104.375	1	1
MAT1-1-10_Verpa_bohemica_strain_No._20020_Gene05695	499	gb|ADU56596.1|	hypothetical protein [Tuber melanosporum]	ADU56596	462	0.95671	2.84404e-20	2.84404e-20	2.84404e-20	16	476	3	444	0.429175	0.429175	102.064	102.064	1	1
MAT1-1-10_Verpa_bohemica_strain_No._20020_Gene05695	499	gb|KAG0640471.1|	hypothetical protein HOY80DRAFT_1135941 [Tuber brumale]	KAG0640471	479	0.960334	1.36546e-15	1.36546e-15	1.36546e-15	16	492	10	469	0.41785	0.41785	87.8113	87.8113	1	1
Tbale S2-1. The Blastp result of Verpa bohemica strain No. 20020 Gene05695 in NCBI

## Sheet: Tbale S2-2
Query_def	Query_len	Subject_id	Subject_def	Subject_accession	Subject_Len	WeightCoverage	Subject_Min_evalue	Subject_Mean_evalue	Subject_Max_evalue	Query_Start	Query_End	Subject_Start	Subject_End	Min_Identity	Max_Identity	Min_BitScore	Max_BitScore	Query_NonOverlapped_Hsp_Num	Subject_NonOverlapped_Hsp_Num
MAT1-1-10_Verpa_bohemica_strain_No._20124_Gene05694	498	gb|KAI5846353.1|	hypothetical protein DFP73DRAFT_630804 [Morchella snyderi]	KAI5846353	485	0.97992	1.83901e-134	1.83901e-134	1.83901e-134	4	491	5	478	0.645161	0.645161	405.216	405.216	1	1
MAT1-1-10_Verpa_bohemica_strain_No._20124_Gene05694	498	gb|QQL94615.1|	MAT1-1-10 protein [Morchella sextelata]	QQL94615	489	0.955823	2.94207e-132	2.94207e-132	2.94207e-132	4	479	5	467	0.640496	0.640496	399.438	399.438	1	1
MAT1-1-10_Verpa_bohemica_strain_No._20124_Gene05694	498	gb|WLS48989.1|	MAT1-1-10 protein [Morchella eximia]	WLS48989	478	0.964435	5.64121e-131	5.64121e-131	5.64121e-131	4	479	5	465	0.646694	0.646694	395.971	395.971	1	1
MAT1-1-10_Verpa_bohemica_strain_No._20124_Gene05694	498	gb|WLS48981.1|	MAT1-1-10 protein [Morchella pulchella]	WLS48981	477	0.981928	3.37747e-130	3.37747e-130	3.37747e-130	3	491	4	470	0.635815	0.635815	394.045	394.045	1	1
MAT1-1-10_Verpa_bohemica_strain_No._20124_Gene05694	498	gb|AVI60817.1|	hypothetical protein [Morchella importuna] >gb|AVI61141.1| mating type protein MAT1-1-10 [Morchella importuna]	AVI60817	487	0.955823	2.25528e-128	2.25528e-128	2.25528e-128	4	479	5	465	0.636364	0.636364	389.423	389.423	1	1
MAT1-1-10_Verpa_bohemica_strain_No._20124_Gene05694	498	gb|RPB09438.1|	hypothetical protein P167DRAFT_577289 [Morchella conica CCBAS932]	RPB09438	487	0.955823	3.25999e-128	3.25999e-128	3.25999e-128	4	479	5	465	0.636364	0.636364	389.037	389.037	1	1
MAT1-1-10_Verpa_bohemica_strain_No._20124_Gene05694	498	gb|QQL94643.1|	MAT1-1-10 protein [Morchella purpurascens]	QQL94643	501	0.981928	3.77091e-127	3.77091e-127	3.77091e-127	3	491	4	494	0.615087	0.615087	387.111	387.111	1	1
MAT1-1-10_Verpa_bohemica_strain_No._20124_Gene05694	498	gb|AVI61143.1|	mating type protein MAT1-1-10 [Morchella sp. Mes-20] >gb|QQL94622.1| MAT1-1-10 protein [Morchella sp. Mes-20]	AVI61143	475	0.976842	1.87681e-123	1.87681e-123	1.87681e-123	4	479	5	468	0.611227	0.611227	376.711	376.711	1	1
MAT1-1-10_Verpa_bohemica_strain_No._20124_Gene05694	498	gb|QQL94629.1|	MAT1-1-10 protein [Morchella sp. Mes-19]	QQL94629	475	0.976842	2.28983e-122	2.28983e-122	2.28983e-122	4	479	5	468	0.60499	0.60499	373.629	373.629	1	1
MAT1-1-10_Verpa_bohemica_strain_No._20124_Gene05694	498	gb|QQL94636.1|	MAT1-1-10 protein [Morchella sp. Mes-6]	QQL94636	477	0.976939	1.21106e-121	1.21106e-121	1.21106e-121	4	479	5	470	0.610766	0.610766	372.089	372.089	1	1
MAT1-1-10_Verpa_bohemica_strain_No._20124_Gene05694	498	gb|QQL94651.1|	MAT1-1-10 protein [Morchella rufobrunnea]	QQL94651	488	0.951807	7.74941e-109	7.74941e-109	7.74941e-109	4	477	5	466	0.598344	0.598344	339.732	339.732	1	1
MAT1-1-10_Verpa_bohemica_strain_No._20124_Gene05694	498	gb|AVI60838.1|	hypothetical protein [Morchella crassipes]	AVI60838	365	0.983562	1.04445e-88	1.04445e-88	1.04445e-88	4	361	5	363	0.625344	0.625344	283.493	283.493	1	1
MAT1-1-10_Verpa_bohemica_strain_No._20124_Gene05694	498	gb|QQL94647.1|	MAT1-1-11 protein [Morchella purpurascens]	QQL94647	510	0.943775	2.76969e-56	2.76969e-56	2.76969e-56	11	480	20	496	0.498986	0.498986	203.371	203.371	1	1
MAT1-1-10_Verpa_bohemica_strain_No._20124_Gene05694	498	gb|WLS48977.1|	MAT1-1-11 protein [Morchella pulchella]	WLS48977	510	0.943775	9.63497e-55	9.63497e-55	9.63497e-55	11	480	20	496	0.498986	0.498986	199.134	199.134	1	1
MAT1-1-10_Verpa_bohemica_strain_No._20124_Gene05694	498	gb|RPB09437.1|	hypothetical protein P167DRAFT_577288 [Morchella conica CCBAS932]	RPB09437	511	0.943775	2.26879e-52	2.26879e-52	2.26879e-52	11	480	20	497	0.478958	0.478958	192.971	192.971	1	1
MAT1-1-10_Verpa_bohemica_strain_No._20124_Gene05694	498	gb|AVI60818.1|	hypothetical protein [Morchella importuna] >gb|AVI61142.1| mating type protein MAT1-1-11 [Morchella importuna]	AVI60818	511	0.943775	5.0744e-52	5.0744e-52	5.0744e-52	11	480	20	497	0.478958	0.478958	191.815	191.815	1	1
MAT1-1-10_Verpa_bohemica_strain_No._20124_Gene05694	498	gb|QQL94614.1|	MAT1-1-11 protein [Morchella sextelata]	QQL94614	510	0.943775	3.08572e-51	3.08572e-51	3.08572e-51	11	480	20	496	0.487952	0.487952	189.889	189.889	1	1
MAT1-1-10_Verpa_bohemica_strain_No._20124_Gene05694	498	gb|WLS48988.1|	MAT1-1-11 protein [Morchella eximia]	WLS48988	510	0.943775	1.06183e-50	1.06183e-50	1.06183e-50	11	480	20	496	0.486922	0.486922	188.348	188.348	1	1
MAT1-1-10_Verpa_bohemica_strain_No._20124_Gene05694	498	gb|PWW79953.1|	hypothetical protein C7212DRAFT_290078 [Tuber magnatum]	PWW79953	467	0.970021	1.43298e-32	1.43298e-32	1.43298e-32	16	485	10	462	0.452869	0.452869	137.502	137.502	1	1
MAT1-1-10_Verpa_bohemica_strain_No._20124_Gene05694	498	gb|PUU82704.1|	hypothetical protein B9Z19DRAFT_1120284 [Tuber borchii]	PUU82704	467	0.961456	1.03423e-28	1.03423e-28	1.03423e-28	16	483	10	458	0.419753	0.419753	126.716	126.716	1	1
MAT1-1-10_Verpa_bohemica_strain_No._20124_Gene05694	498	gb|AIU38081.1|	hypothetical protein [Tuber borchii]	AIU38081	475	0.945263	1.30114e-28	1.30114e-28	1.30114e-28	16	483	18	466	0.419753	0.419753	126.716	126.716	1	1
MAT1-1-10_Verpa_bohemica_strain_No._20124_Gene05694	498	gb|RPA90941.1|	hypothetical protein L873DRAFT_1795173 [Choiromyces venosus 120613-1]	RPA90941	469	0.955224	1.26151e-25	1.26151e-25	1.26151e-25	16	483	10	457	0.433265	0.433265	117.857	117.857	1	1
MAT1-1-10_Verpa_bohemica_strain_No._20124_Gene05694	498	emb|CUS14497.1|	unnamed protein product [Tuber aestivum]	CUS14497	575	0.935743	2.63946e-24	2.63946e-24	2.63946e-24	16	481	10	456	0.42418	0.42418	114.775	114.775	1	1
MAT1-1-10_Verpa_bohemica_strain_No._20124_Gene05694	498	gb|KAG0138537.1|	hypothetical protein HOY82DRAFT_631108 [Tuber indicum]	KAG0138537	462	0.987013	3.2763e-22	3.2763e-22	3.2763e-22	16	490	3	458	0.423868	0.423868	107.842	107.842	1	1
MAT1-1-10_Verpa_bohemica_strain_No._20124_Gene05694	498	ref|XP_002838424.1|	uncharacterized protein GSTUM_00001092001 [Tuber melanosporum] >emb|CAZ82615.1| unnamed protein product [Tuber melanosporum]	XP_002838424	462	0.971861	1.01455e-21	1.01455e-21	1.01455e-21	16	483	3	451	0.419958	0.419958	106.301	106.301	1	1
MAT1-1-10_Verpa_bohemica_strain_No._20124_Gene05694	498	gb|ADU56596.1|	hypothetical protein [Tuber melanosporum]	ADU56596	462	0.987013	2.64885e-21	2.64885e-21	2.64885e-21	16	490	3	458	0.427105	0.427105	105.145	105.145	1	1
MAT1-1-10_Verpa_bohemica_strain_No._20124_Gene05694	498	gb|KAG0640471.1|	hypothetical protein HOY80DRAFT_1135941 [Tuber brumale]	KAG0640471	479	0.960334	7.49009e-16	7.49009e-16	7.49009e-16	16	491	10	469	0.415822	0.415822	88.5817	88.5817	1	1
Tbale S2-2. The Blastp result ofVerpa bohemica strain No. 20124 Gene05694 in NCBI

## Sheet: Tbale S2-3
Query_def	Query_len	Subject_id	Subject_def	Subject_accession	Subject_Len	WeightCoverage	Subject_Min_evalue	Subject_Mean_evalue	Subject_Max_evalue	Query_Start	Query_End	Subject_Start	Subject_End	Min_Identity	Max_Identity	Min_BitScore	Max_BitScore	Query_NonOverlapped_Hsp_Num	Subject_NonOverlapped_Hsp_Num
MAT1-1-10_Verpa_bohemica_strain_No._21108_Gene05692	443	gb|QQL94615.1|	MAT1-1-10 protein [Morchella sextelata]	QQL94615	489	0.950339	3.79323e-110	3.79323e-110	3.79323e-110	4	424	5	467	0.595745	0.595745	340.887	340.887	1	1
MAT1-1-10_Verpa_bohemica_strain_No._21108_Gene05692	443	gb|KAI5846353.1|	hypothetical protein DFP73DRAFT_630804 [Morchella snyderi]	KAI5846353	485	0.977427	7.00871e-109	7.00871e-109	7.00871e-109	4	436	5	478	0.60251	0.60251	337.421	337.421	1	1
MAT1-1-10_Verpa_bohemica_strain_No._21108_Gene05692	443	gb|WLS48989.1|	MAT1-1-10 protein [Morchella eximia]	WLS48989	478	0.964435	9.907e-105	9.907e-105	9.907e-105	4	424	5	465	0.600432	0.600432	326.635	326.635	1	1
MAT1-1-10_Verpa_bohemica_strain_No._21108_Gene05692	443	gb|WLS48981.1|	MAT1-1-10 protein [Morchella pulchella]	WLS48981	477	0.979684	1.38447e-103	1.38447e-103	1.38447e-103	3	436	4	470	0.590814	0.590814	323.553	323.553	1	1
MAT1-1-10_Verpa_bohemica_strain_No._21108_Gene05692	443	gb|AVI60817.1|	hypothetical protein [Morchella importuna] >gb|AVI61141.1| mating type protein MAT1-1-10 [Morchella importuna]	AVI60817	487	0.950339	2.53992e-102	2.53992e-102	2.53992e-102	4	424	5	465	0.582979	0.582979	320.857	320.857	1	1
MAT1-1-10_Verpa_bohemica_strain_No._21108_Gene05692	443	gb|RPB09438.1|	hypothetical protein P167DRAFT_577289 [Morchella conica CCBAS932]	RPB09438	487	0.950339	3.86852e-102	3.86852e-102	3.86852e-102	4	424	5	465	0.582979	0.582979	320.472	320.472	1	1
MAT1-1-10_Verpa_bohemica_strain_No._21108_Gene05692	443	gb|QQL94643.1|	MAT1-1-10 protein [Morchella purpurascens]	QQL94643	501	0.98004	1.24633e-100	1.24633e-100	1.24633e-100	3	436	4	494	0.571142	0.571142	317.005	317.005	1	1
MAT1-1-10_Verpa_bohemica_strain_No._21108_Gene05692	443	gb|AVI61143.1|	mating type protein MAT1-1-10 [Morchella sp. Mes-20] >gb|QQL94622.1| MAT1-1-10 protein [Morchella sp. Mes-20]	AVI61143	475	0.976842	4.28375e-97	4.28375e-97	4.28375e-97	4	424	5	468	0.546973	0.546973	306.99	306.99	1	1
MAT1-1-10_Verpa_bohemica_strain_No._21108_Gene05692	443	gb|QQL94636.1|	MAT1-1-10 protein [Morchella sp. Mes-6]	QQL94636	477	0.976939	1.38116e-95	1.38116e-95	1.38116e-95	4	424	5	470	0.544699	0.544699	303.138	303.138	1	1
MAT1-1-10_Verpa_bohemica_strain_No._21108_Gene05692	443	gb|QQL94629.1|	MAT1-1-10 protein [Morchella sp. Mes-19]	QQL94629	475	0.976842	5.52407e-94	5.52407e-94	5.52407e-94	4	424	5	468	0.559574	0.559574	298.901	298.901	1	1
MAT1-1-10_Verpa_bohemica_strain_No._21108_Gene05692	443	gb|QQL94651.1|	MAT1-1-10 protein [Morchella rufobrunnea]	QQL94651	488	0.946721	3.00691e-87	3.00691e-87	3.00691e-87	4	422	5	466	0.549894	0.549894	281.952	281.952	1	1
MAT1-1-10_Verpa_bohemica_strain_No._21108_Gene05692	443	gb|AVI60838.1|	hypothetical protein [Morchella crassipes]	AVI60838	365	0.956164	3.86025e-86	3.86025e-86	3.86025e-86	4	351	5	353	0.623229	0.623229	275.018	275.018	1	1
MAT1-1-10_Verpa_bohemica_strain_No._21108_Gene05692	443	gb|QQL94647.1|	MAT1-1-11 protein [Morchella purpurascens]	QQL94647	510	0.936795	2.49493e-43	2.49493e-43	2.49493e-43	11	425	20	496	0.461066	0.461066	166.777	166.777	1	1
MAT1-1-10_Verpa_bohemica_strain_No._21108_Gene05692	443	gb|WLS48977.1|	MAT1-1-11 protein [Morchella pulchella]	WLS48977	510	0.936795	1.21948e-41	1.21948e-41	1.21948e-41	11	425	20	496	0.461066	0.461066	162.54	162.54	1	1
MAT1-1-10_Verpa_bohemica_strain_No._21108_Gene05692	443	gb|RPB09437.1|	hypothetical protein P167DRAFT_577288 [Morchella conica CCBAS932]	RPB09437	511	0.760722	1.02621e-37	1.02621e-37	1.02621e-37	11	347	20	354	0.498575	0.498575	151.754	151.754	1	1
MAT1-1-10_Verpa_bohemica_strain_No._21108_Gene05692	443	gb|AVI60818.1|	hypothetical protein [Morchella importuna] >gb|AVI61142.1| mating type protein MAT1-1-11 [Morchella importuna]	AVI60818	511	0.760722	1.10096e-37	1.10096e-37	1.10096e-37	11	347	20	354	0.498575	0.498575	151.369	151.369	1	1
MAT1-1-10_Verpa_bohemica_strain_No._21108_Gene05692	443	gb|QQL94614.1|	MAT1-1-11 protein [Morchella sextelata]	QQL94614	510	0.760722	2.12714e-37	2.12714e-37	2.12714e-37	11	347	20	353	0.505714	0.505714	150.599	150.599	1	1
MAT1-1-10_Verpa_bohemica_strain_No._21108_Gene05692	443	gb|WLS48988.1|	MAT1-1-11 protein [Morchella eximia]	WLS48988	510	0.760722	1.18101e-36	1.18101e-36	1.18101e-36	11	347	20	353	0.511494	0.511494	148.673	148.673	1	1
MAT1-1-10_Verpa_bohemica_strain_No._21108_Gene05692	443	gb|PWW79953.1|	hypothetical protein C7212DRAFT_290078 [Tuber magnatum]	PWW79953	467	0.970021	2.62364e-24	2.62364e-24	2.62364e-24	16	430	10	462	0.435518	0.435518	113.235	113.235	1	1
MAT1-1-10_Verpa_bohemica_strain_No._21108_Gene05692	443	gb|PUU82704.1|	hypothetical protein B9Z19DRAFT_1120284 [Tuber borchii]	PUU82704	467	0.961456	4.41841e-21	4.41841e-21	4.41841e-21	16	428	10	458	0.390852	0.390852	103.605	103.605	1	1
MAT1-1-10_Verpa_bohemica_strain_No._21108_Gene05692	443	gb|AIU38081.1|	hypothetical protein [Tuber borchii]	AIU38081	475	0.945263	6.4883e-21	6.4883e-21	6.4883e-21	16	428	18	466	0.390852	0.390852	103.219	103.219	1	1
MAT1-1-10_Verpa_bohemica_strain_No._21108_Gene05692	443	gb|RPA90941.1|	hypothetical protein L873DRAFT_1795173 [Choiromyces venosus 120613-1]	RPA90941	469	0.955224	1.22996e-18	1.22996e-18	1.22996e-18	16	428	10	457	0.413502	0.413502	96.6709	96.6709	1	1
MAT1-1-10_Verpa_bohemica_strain_No._21108_Gene05692	443	gb|ADU56596.1|	hypothetical protein [Tuber melanosporum]	ADU56596	462	0.987013	7.26409e-16	7.26409e-16	7.26409e-16	16	435	3	458	0.411157	0.411157	88.1965	88.1965	1	1
MAT1-1-10_Verpa_bohemica_strain_No._21108_Gene05692	443	gb|KAG0138537.1|	hypothetical protein HOY82DRAFT_631108 [Tuber indicum]	KAG0138537	462	0.987013	9.81734e-16	9.81734e-16	9.81734e-16	16	435	3	458	0.403727	0.403727	87.8113	87.8113	1	1
MAT1-1-10_Verpa_bohemica_strain_No._21108_Gene05692	443	ref|XP_002838424.1|	uncharacterized protein GSTUM_00001092001 [Tuber melanosporum] >emb|CAZ82615.1| unnamed protein product [Tuber melanosporum]	XP_002838424	462	0.607223	2.98427e-15	2.98427e-15	2.98427e-15	16	284	3	262	0.453571	0.453571	86.2705	86.2705	1	1
MAT1-1-10_Verpa_bohemica_strain_No._21108_Gene05692	443	emb|CUS14497.1|	unnamed protein product [Tuber aestivum]	CUS14497	575	0.607223	1.87205e-12	1.87205e-12	1.87205e-12	16	284	10	269	0.438596	0.438596	78.1814	78.1814	1	1
MAT1-1-10_Verpa_bohemica_strain_No._21108_Gene05692	443	gb|KAG0640471.1|	hypothetical protein HOY80DRAFT_1135941 [Tuber brumale]	KAG0640471	479	0.75395	2.0435e-08	2.0435e-08	2.0435e-08	16	349	10	330	0.429799	0.429799	65.0846	65.0846	1	1
Tbale S2-3. The Blastp result of Verpa bohemica strain No. 21108 Gene05692 in NCBI

## Sheet: Tbale S2-4
Query_def	Query_len	Subject_id	Subject_def	Subject_accession	Subject_Len	WeightCoverage	Subject_Min_evalue	Subject_Mean_evalue	Subject_Max_evalue	Query_Start	Query_End	Subject_Start	Subject_End	Min_Identity	Max_Identity	Min_BitScore	Max_BitScore	Query_NonOverlapped_Hsp_Num	Subject_NonOverlapped_Hsp_Num
MAT1-1-10_Verpa_conica_strain_No._21110_Gene05312	477	gb|QQL94615.1|	MAT1-1-10 protein [Morchella sextelata]	QQL94615	489	0.985325	4.74816e-115	4.74816e-115	4.74816e-115	1	470	1	460	0.576	0.576	354.755	354.755	1	1
MAT1-1-10_Verpa_conica_strain_No._21110_Gene05312	477	gb|WLS48981.1|	MAT1-1-10 protein [Morchella pulchella]	WLS48981	477	1	2.70077e-111	2.70077e-111	2.70077e-111	1	477	1	456	0.574597	0.574597	344.739	344.739	1	1
MAT1-1-10_Verpa_conica_strain_No._21110_Gene05312	477	gb|RPB09438.1|	hypothetical protein P167DRAFT_577289 [Morchella conica CCBAS932]	RPB09438	487	1	7.8969e-111	7.8969e-111	7.8969e-111	1	477	1	463	0.563241	0.563241	343.969	343.969	1	1
MAT1-1-10_Verpa_conica_strain_No._21110_Gene05312	477	gb|AVI60817.1|	hypothetical protein [Morchella importuna] >gb|AVI61141.1| mating type protein MAT1-1-10 [Morchella importuna]	AVI60817	487	1	5.82362e-110	5.82362e-110	5.82362e-110	1	477	1	463	0.561265	0.561265	341.658	341.658	1	1
MAT1-1-10_Verpa_conica_strain_No._21110_Gene05312	477	gb|KAI5846353.1|	hypothetical protein DFP73DRAFT_630804 [Morchella snyderi]	KAI5846353	485	1	9.55119e-108	9.55119e-108	9.55119e-108	1	477	1	464	0.569444	0.569444	335.88	335.88	1	1
MAT1-1-10_Verpa_conica_strain_No._21110_Gene05312	477	gb|QQL94643.1|	MAT1-1-10 protein [Morchella purpurascens]	QQL94643	501	1	2.45544e-107	2.45544e-107	2.45544e-107	1	477	1	460	0.563492	0.563492	335.495	335.495	1	1
MAT1-1-10_Verpa_conica_strain_No._21110_Gene05312	477	gb|AVI61143.1|	mating type protein MAT1-1-10 [Morchella sp. Mes-20] >gb|QQL94622.1| MAT1-1-10 protein [Morchella sp. Mes-20]	AVI61143	475	0.985325	2.83932e-107	2.83932e-107	2.83932e-107	1	470	1	461	0.552	0.552	334.339	334.339	1	1
MAT1-1-10_Verpa_conica_strain_No._21110_Gene05312	477	gb|WLS48989.1|	MAT1-1-10 protein [Morchella eximia]	WLS48989	478	1	3.54007e-107	3.54007e-107	3.54007e-107	1	477	1	463	0.56917	0.56917	334.339	334.339	1	1
MAT1-1-10_Verpa_conica_strain_No._21110_Gene05312	477	gb|QQL94629.1|	MAT1-1-10 protein [Morchella sp. Mes-19]	QQL94629	475	0.985325	2.38082e-106	2.38082e-106	2.38082e-106	1	470	1	461	0.548	0.548	332.028	332.028	1	1
MAT1-1-10_Verpa_conica_strain_No._21110_Gene05312	477	gb|QQL94636.1|	MAT1-1-10 protein [Morchella sp. Mes-6]	QQL94636	477	0.985325	1.18436e-103	1.18436e-103	1.18436e-103	1	470	1	463	0.541833	0.541833	325.094	325.094	1	1
MAT1-1-10_Verpa_conica_strain_No._21110_Gene05312	477	gb|QQL94651.1|	MAT1-1-10 protein [Morchella rufobrunnea]	QQL94651	488	1	3.45101e-97	3.45101e-97	3.45101e-97	1	477	1	466	0.559289	0.559289	308.916	308.916	1	1
MAT1-1-10_Verpa_conica_strain_No._21110_Gene05312	477	gb|AVI60838.1|	hypothetical protein [Morchella crassipes]	AVI60838	365	0.994521	5.75893e-76	5.75893e-76	5.75893e-76	1	359	1	363	0.537275	0.537275	249.98	249.98	1	1
MAT1-1-10_Verpa_conica_strain_No._21110_Gene05312	477	gb|QQL94647.1|	MAT1-1-11 protein [Morchella purpurascens]	QQL94647	510	0.976939	2.02498e-41	2.02498e-41	2.02498e-41	12	477	20	493	0.460765	0.460765	162.54	162.54	1	1
MAT1-1-10_Verpa_conica_strain_No._21110_Gene05312	477	gb|WLS48977.1|	MAT1-1-11 protein [Morchella pulchella]	WLS48977	510	0.976939	5.75919e-40	5.75919e-40	5.75919e-40	12	477	20	493	0.464	0.464	158.688	158.688	1	1
MAT1-1-10_Verpa_conica_strain_No._21110_Gene05312	477	gb|AVI60818.1|	hypothetical protein [Morchella importuna] >gb|AVI61142.1| mating type protein MAT1-1-11 [Morchella importuna]	AVI60818	511	0.976939	1.9232e-38	1.9232e-38	1.9232e-38	12	477	20	494	0.467066	0.467066	154.451	154.451	1	1
MAT1-1-10_Verpa_conica_strain_No._21110_Gene05312	477	gb|WLS48988.1|	MAT1-1-11 protein [Morchella eximia]	WLS48988	510	0.976939	2.58505e-38	2.58505e-38	2.58505e-38	12	477	20	493	0.459082	0.459082	154.066	154.066	1	1
MAT1-1-10_Verpa_conica_strain_No._21110_Gene05312	477	gb|RPB09437.1|	hypothetical protein P167DRAFT_577288 [Morchella conica CCBAS932]	RPB09437	511	0.976939	5.02618e-38	5.02618e-38	5.02618e-38	12	477	20	494	0.46507	0.46507	153.295	153.295	1	1
MAT1-1-10_Verpa_conica_strain_No._21110_Gene05312	477	gb|QQL94614.1|	MAT1-1-11 protein [Morchella sextelata]	QQL94614	510	0.976939	6.84291e-37	6.84291e-37	6.84291e-37	12	477	20	493	0.46988	0.46988	150.214	150.214	1	1
MAT1-1-10_Verpa_conica_strain_No._21110_Gene05312	477	gb|PWW79953.1|	hypothetical protein C7212DRAFT_290078 [Tuber magnatum]	PWW79953	467	0.961456	1.40831e-26	1.40831e-26	1.40831e-26	17	474	10	458	0.435484	0.435484	120.168	120.168	1	1
MAT1-1-10_Verpa_conica_strain_No._21110_Gene05312	477	gb|PUU82704.1|	hypothetical protein B9Z19DRAFT_1120284 [Tuber borchii]	PUU82704	467	0.953878	2.19531e-23	2.19531e-23	2.19531e-23	17	471	10	448	0.395876	0.395876	110.923	110.923	1	1
MAT1-1-10_Verpa_conica_strain_No._21110_Gene05312	477	gb|AIU38081.1|	hypothetical protein [Tuber borchii]	AIU38081	475	0.953878	2.78663e-23	2.78663e-23	2.78663e-23	17	471	18	456	0.395876	0.395876	110.923	110.923	1	1
MAT1-1-10_Verpa_conica_strain_No._21110_Gene05312	477	gb|RPA90941.1|	hypothetical protein L873DRAFT_1795173 [Choiromyces venosus 120613-1]	RPA90941	469	0.953878	3.17509e-21	3.17509e-21	3.17509e-21	17	471	10	447	0.401623	0.401623	104.76	104.76	1	1
MAT1-1-10_Verpa_conica_strain_No._21110_Gene05312	477	gb|KAG0138537.1|	hypothetical protein HOY82DRAFT_631108 [Tuber indicum]	KAG0138537	462	0.969697	2.22796e-17	2.22796e-17	2.22796e-17	17	473	3	450	0.400407	0.400407	93.2041	93.2041	1	1
MAT1-1-10_Verpa_conica_strain_No._21110_Gene05312	477	ref|XP_002838424.1|	uncharacterized protein GSTUM_00001092001 [Tuber melanosporum] >emb|CAZ82615.1| unnamed protein product [Tuber melanosporum]	XP_002838424	462	0.969697	5.97424e-17	5.97424e-17	5.97424e-17	17	473	3	450	0.405622	0.405622	91.6633	91.6633	1	1
MAT1-1-10_Verpa_conica_strain_No._21110_Gene05312	477	emb|CUS14497.1|	unnamed protein product [Tuber aestivum]	CUS14497	575	0.878407	2.92172e-16	2.92172e-16	2.92172e-16	56	474	58	458	0.39693	0.39693	90.1225	90.1225	1	1
MAT1-1-10_Verpa_conica_strain_No._21110_Gene05312	477	gb|KAG0640471.1|	hypothetical protein HOY80DRAFT_1135941 [Tuber brumale]	KAG0640471	479	0.960168	3.0035e-15	3.0035e-15	3.0035e-15	16	473	9	458	0.39666	0.39666	86.6557	86.6557	1	1
MAT1-1-10_Verpa_conica_strain_No._21110_Gene05312	477	gb|ADU56596.1|	hypothetical protein [Tuber melanosporum]	ADU56596	462	0.969697	3.19318e-15	3.19318e-15	3.19318e-15	17	473	3	450	0.394366	0.394366	86.2705	86.2705	1	1
Tbale S2-4. The Blastp result of Verpa conica strain No. 21110 Gene05312 in NCBI

## Sheet: Tbale S2-5
Query_def	Query_len	Subject_id	Subject_def	Subject_accession	Subject_Len	WeightCoverage	Subject_Min_evalue	Subject_Mean_evalue	Subject_Max_evalue	Query_Start	Query_End	Subject_Start	Subject_End	Min_Identity	Max_Identity	Min_BitScore	Max_BitScore	Query_NonOverlapped_Hsp_Num	Subject_NonOverlapped_Hsp_Num
MAT1-1-11_Verpa_conica_strain_No._21117_Gene05376	433	gb|RPB09437.1|	hypothetical protein P167DRAFT_577288 [Morchella conica CCBAS932]	RPB09437	511	0.907621	1.29636e-115	1.29636e-115	1.29636e-115	29	421	22	415	0.654912	0.654912	355.14	355.14	1	1
MAT1-1-11_Verpa_conica_strain_No._21117_Gene05376	433	gb|AVI60818.1|	hypothetical protein [Morchella importuna] >gb|AVI61142.1| mating type protein MAT1-1-11 [Morchella importuna]	AVI60818	511	0.907621	1.32472e-115	1.32472e-115	1.32472e-115	29	421	22	415	0.654912	0.654912	355.14	355.14	1	1
MAT1-1-11_Verpa_conica_strain_No._21117_Gene05376	433	gb|QQL94614.1|	MAT1-1-11 protein [Morchella sextelata]	QQL94614	510	0.921478	1.54759e-114	1.54759e-114	1.54759e-114	23	421	16	414	0.644279	0.644279	352.443	352.443	1	1
MAT1-1-11_Verpa_conica_strain_No._21117_Gene05376	433	gb|WLS48988.1|	MAT1-1-11 protein [Morchella eximia]	WLS48988	510	0.907621	3.08765e-108	3.08765e-108	3.08765e-108	29	421	22	414	0.65404	0.65404	336.265	336.265	1	1
MAT1-1-11_Verpa_conica_strain_No._21117_Gene05376	433	gb|QQL94647.1|	MAT1-1-11 protein [Morchella purpurascens]	QQL94647	510	0.916859	1.02388e-107	1.02388e-107	1.02388e-107	25	421	10	414	0.644608	0.644608	335.109	335.109	1	1
MAT1-1-11_Verpa_conica_strain_No._21117_Gene05376	433	gb|WLS48977.1|	MAT1-1-11 protein [Morchella pulchella]	WLS48977	510	0.916859	8.25679e-105	8.25679e-105	8.25679e-105	25	421	10	414	0.642157	0.642157	327.405	327.405	1	1
MAT1-1-11_Verpa_conica_strain_No._21117_Gene05376	433	gb|AVI61143.1|	mating type protein MAT1-1-10 [Morchella sp. Mes-20] >gb|QQL94622.1| MAT1-1-10 protein [Morchella sp. Mes-20]	AVI61143	475	0.903002	6.61445e-41	6.61445e-41	6.61445e-41	32	422	18	409	0.477833	0.477833	159.458	159.458	1	1
MAT1-1-11_Verpa_conica_strain_No._21117_Gene05376	433	gb|QQL94629.1|	MAT1-1-10 protein [Morchella sp. Mes-19]	QQL94629	475	0.903002	2.01124e-39	2.01124e-39	2.01124e-39	32	422	18	409	0.46798	0.46798	155.221	155.221	1	1
MAT1-1-11_Verpa_conica_strain_No._21117_Gene05376	433	gb|QQL94636.1|	MAT1-1-10 protein [Morchella sp. Mes-6]	QQL94636	477	0.903002	7.47973e-39	7.47973e-39	7.47973e-39	32	422	18	411	0.477833	0.477833	154.066	154.066	1	1
MAT1-1-11_Verpa_conica_strain_No._21117_Gene05376	433	gb|WLS48989.1|	MAT1-1-10 protein [Morchella eximia]	WLS48989	478	0.856813	1.03079e-38	1.03079e-38	1.03079e-38	32	402	18	387	0.497354	0.497354	153.68	153.68	1	1
MAT1-1-11_Verpa_conica_strain_No._21117_Gene05376	433	gb|QQL94615.1|	MAT1-1-10 protein [Morchella sextelata]	QQL94615	489	0.856813	1.42827e-38	1.42827e-38	1.42827e-38	32	402	18	389	0.483029	0.483029	153.295	153.295	1	1
MAT1-1-11_Verpa_conica_strain_No._21117_Gene05376	433	gb|RPB09438.1|	hypothetical protein P167DRAFT_577289 [Morchella conica CCBAS932]	RPB09438	487	0.856813	9.56078e-38	9.56078e-38	9.56078e-38	32	402	18	387	0.494709	0.494709	150.984	150.984	1	1
MAT1-1-11_Verpa_conica_strain_No._21117_Gene05376	433	gb|AVI60817.1|	hypothetical protein [Morchella importuna] >gb|AVI61141.1| mating type protein MAT1-1-10 [Morchella importuna]	AVI60817	487	0.856813	2.44551e-37	2.44551e-37	2.44551e-37	32	402	18	387	0.494709	0.494709	149.828	149.828	1	1
MAT1-1-11_Verpa_conica_strain_No._21117_Gene05376	433	gb|AVI60838.1|	hypothetical protein [Morchella crassipes]	AVI60838	365	0.723288	8.75373e-37	8.75373e-37	8.75373e-37	32	293	18	281	0.541353	0.541353	145.976	145.976	1	1
MAT1-1-11_Verpa_conica_strain_No._21117_Gene05376	433	gb|KAI5846353.1|	hypothetical protein DFP73DRAFT_630804 [Morchella snyderi]	KAI5846353	485	0.856813	1.95013e-35	1.95013e-35	1.95013e-35	32	402	18	388	0.494819	0.494819	144.821	144.821	1	1
MAT1-1-11_Verpa_conica_strain_No._21117_Gene05376	433	gb|QQL94643.1|	MAT1-1-10 protein [Morchella purpurascens]	QQL94643	501	0.856813	5.52939e-34	5.52939e-34	5.52939e-34	32	402	18	384	0.490909	0.490909	140.969	140.969	1	1
MAT1-1-11_Verpa_conica_strain_No._21117_Gene05376	433	gb|QQL94651.1|	MAT1-1-10 protein [Morchella rufobrunnea]	QQL94651	488	0.872979	7.16212e-34	7.16212e-34	7.16212e-34	24	401	12	388	0.484456	0.484456	140.198	140.198	1	1
MAT1-1-11_Verpa_conica_strain_No._21117_Gene05376	433	gb|WLS48981.1|	MAT1-1-10 protein [Morchella pulchella]	WLS48981	477	0.856813	1.77685e-31	1.77685e-31	1.77685e-31	32	402	18	380	0.484293	0.484293	133.65	133.65	1	1
MAT1-1-11_Verpa_conica_strain_No._21117_Gene05376	433	gb|RPA90941.1|	hypothetical protein L873DRAFT_1795173 [Choiromyces venosus 120613-1]	RPA90941	469	0.900693	3.8306e-18	3.8306e-18	3.8306e-18	32	421	10	386	0.408978	0.408978	94.7449	94.7449	1	1
MAT1-1-11_Verpa_conica_strain_No._21117_Gene05376	433	gb|KAI5846354.1|	hypothetical protein DFP73DRAFT_525860 [Morchella snyderi]	KAI5846354	212	0.542453	3.09991e-16	3.09991e-16	3.09991e-16	306	421	2	116	0.637931	0.637931	85.5001	85.5001	1	1
MAT1-1-11_Verpa_conica_strain_No._21117_Gene05376	433	gb|PUU82704.1|	hypothetical protein B9Z19DRAFT_1120284 [Tuber borchii]	PUU82704	467	0.900693	3.32345e-15	3.32345e-15	3.32345e-15	32	421	10	386	0.417284	0.417284	85.8853	85.8853	1	1
MAT1-1-11_Verpa_conica_strain_No._21117_Gene05376	433	gb|AIU38081.1|	hypothetical protein [Tuber borchii]	AIU38081	475	0.900693	3.62328e-15	3.62328e-15	3.62328e-15	32	421	18	394	0.417284	0.417284	85.8853	85.8853	1	1
MAT1-1-11_Verpa_conica_strain_No._21117_Gene05376	433	gb|PWW79953.1|	hypothetical protein C7212DRAFT_290078 [Tuber magnatum]	PWW79953	467	0.900693	1.15584e-14	1.15584e-14	1.15584e-14	32	421	10	386	0.425061	0.425061	84.3445	84.3445	1	1
MAT1-1-11_Verpa_conica_strain_No._21117_Gene05376	433	gb|KAG0138537.1|	hypothetical protein HOY82DRAFT_631108 [Tuber indicum]	KAG0138537	462	0.847575	3.04988e-14	3.04988e-14	3.04988e-14	32	398	3	356	0.414062	0.414062	83.1889	83.1889	1	1
MAT1-1-11_Verpa_conica_strain_No._21117_Gene05376	433	emb|CUS14497.1|	unnamed protein product [Tuber aestivum]	CUS14497	575	0.732102	5.55531e-14	5.55531e-14	5.55531e-14	82	398	69	363	0.426332	0.426332	82.8037	82.8037	1	1
MAT1-1-11_Verpa_conica_strain_No._21117_Gene05376	433	gb|ADU56596.1|	hypothetical protein [Tuber melanosporum]	ADU56596	462	0.732102	3.88033e-13	3.88033e-13	3.88033e-13	82	398	62	356	0.424615	0.424615	79.7221	79.7221	1	1
MAT1-1-11_Verpa_conica_strain_No._21117_Gene05376	433	ref|XP_002838424.1|	uncharacterized protein GSTUM_00001092001 [Tuber melanosporum] >emb|CAZ82615.1| unnamed protein product [Tuber melanosporum]	XP_002838424	462	0.755196	2.19047e-12	2.19047e-12	2.19047e-12	72	398	52	356	0.42515	0.42515	77.411	77.411	1	1
MAT1-1-11_Verpa_conica_strain_No._21117_Gene05376	433	gb|RPA89427.1|	hypothetical protein L873DRAFT_1783962 [Choiromyces venosus 120613-1]	RPA89427	284	0.707746	9.74976e-07	9.74976e-07	9.74976e-07	82	297	56	256	0.426606	0.426606	58.9214	58.9214	1	1
MAT1-1-11_Verpa_conica_strain_No._21117_Gene05376	433	gb|KAG0640471.1|	hypothetical protein HOY80DRAFT_1135941 [Tuber brumale]	KAG0640471	479	0.847575	9.85826e-07	9.85826e-07	9.85826e-07	28	394	6	360	0.392573	0.392573	59.6918	59.6918	1	1
MAT1-1-11_Verpa_conica_strain_No._21117_Gene05376	433	gb|RPA88888.1|	hypothetical protein L873DRAFT_1823865 [Choiromyces venosus 120613-1]	RPA88888	277	0.909747	1.29306e-06	1.29306e-06	1.29306e-06	138	423	12	263	0.412752	0.412752	58.5362	58.5362	1	1
MAT1-1-11_Verpa_conica_strain_No._21117_Gene05376	433	gb|RPA99317.1|	hypothetical protein L873DRAFT_917639 [Choiromyces venosus 120613-1]	RPA99317	260	0.523077	0.000461318	0.000461318	0.000461318	32	161	10	145	0.446043	0.446043	50.447	50.447	1	1
MAT1-1-11_Verpa_conica_strain_No._21117_Gene05376	433	gb|RPA89440.1|	hypothetical protein L873DRAFT_1796084 [Choiromyces venosus 120613-1]	RPA89440	324	0.817901	0.038672	0.038672	0.038672	124	431	1	265	0.380192	0.380192	45.0542	45.0542	1	1
Tbale S2-5. The Blastp result of Verpa conica strain No. 21117 Gene05376 in NCBI

## Sheet: Tbale S2-6
Query_def	Query_len	Subject_id	Subject_def	Subject_accession	Subject_Len	WeightCoverage	Subject_Min_evalue	Subject_Mean_evalue	Subject_Max_evalue	Query_Start	Query_End	Subject_Start	Subject_End	Min_Identity	Max_Identity	Min_BitScore	Max_BitScore	Query_NonOverlapped_Hsp_Num	Subject_NonOverlapped_Hsp_Num
MAT1-1-11_Verpa_conica_strain_No._21120_Gene05383	453	gb|RPB09437.1|	hypothetical protein P167DRAFT_577288 [Morchella conica CCBAS932]	RPB09437	511	0.86755	2.53339e-115	2.53339e-115	2.53339e-115	49	441	22	415	0.654912	0.654912	355.14	355.14	1	1
MAT1-1-11_Verpa_conica_strain_No._21120_Gene05383	453	gb|AVI60818.1|	hypothetical protein [Morchella importuna] >gb|AVI61142.1| mating type protein MAT1-1-11 [Morchella importuna]	AVI60818	511	0.86755	2.82269e-115	2.82269e-115	2.82269e-115	49	441	22	415	0.654912	0.654912	355.14	355.14	1	1
MAT1-1-11_Verpa_conica_strain_No._21120_Gene05383	453	gb|QQL94614.1|	MAT1-1-11 protein [Morchella sextelata]	QQL94614	510	0.880795	2.35458e-114	2.35458e-114	2.35458e-114	43	441	16	414	0.644279	0.644279	352.829	352.829	1	1
MAT1-1-11_Verpa_conica_strain_No._21120_Gene05383	453	gb|WLS48988.1|	MAT1-1-11 protein [Morchella eximia]	WLS48988	510	0.86755	2.68233e-108	2.68233e-108	2.68233e-108	49	441	22	414	0.65404	0.65404	337.421	337.421	1	1
MAT1-1-11_Verpa_conica_strain_No._21120_Gene05383	453	gb|QQL94647.1|	MAT1-1-11 protein [Morchella purpurascens]	QQL94647	510	0.87638	1.79236e-107	1.79236e-107	1.79236e-107	45	441	10	414	0.644608	0.644608	335.109	335.109	1	1
MAT1-1-11_Verpa_conica_strain_No._21120_Gene05383	453	gb|WLS48977.1|	MAT1-1-11 protein [Morchella pulchella]	WLS48977	510	0.87638	1.765e-104	1.765e-104	1.765e-104	45	441	10	414	0.642157	0.642157	327.405	327.405	1	1
MAT1-1-11_Verpa_conica_strain_No._21120_Gene05383	453	gb|AVI61143.1|	mating type protein MAT1-1-10 [Morchella sp. Mes-20] >gb|QQL94622.1| MAT1-1-10 protein [Morchella sp. Mes-20]	AVI61143	475	0.863135	4.27059e-40	4.27059e-40	4.27059e-40	52	442	18	409	0.475369	0.475369	157.532	157.532	1	1
MAT1-1-11_Verpa_conica_strain_No._21120_Gene05383	453	gb|WLS48989.1|	MAT1-1-10 protein [Morchella eximia]	WLS48989	478	0.818985	4.26894e-39	4.26894e-39	4.26894e-39	52	422	18	387	0.497354	0.497354	155.221	155.221	1	1
MAT1-1-11_Verpa_conica_strain_No._21120_Gene05383	453	gb|QQL94615.1|	MAT1-1-10 protein [Morchella sextelata]	QQL94615	489	0.818985	6.17465e-39	6.17465e-39	6.17465e-39	52	422	18	389	0.483029	0.483029	154.836	154.836	1	1
MAT1-1-11_Verpa_conica_strain_No._21120_Gene05383	453	gb|QQL94629.1|	MAT1-1-10 protein [Morchella sp. Mes-19]	QQL94629	475	0.863135	1.35598e-38	1.35598e-38	1.35598e-38	52	442	18	409	0.464373	0.464373	153.68	153.68	1	1
MAT1-1-11_Verpa_conica_strain_No._21120_Gene05383	453	gb|RPB09438.1|	hypothetical protein P167DRAFT_577289 [Morchella conica CCBAS932]	RPB09438	487	0.818985	2.77679e-38	2.77679e-38	2.77679e-38	52	422	18	387	0.494709	0.494709	152.91	152.91	1	1
MAT1-1-11_Verpa_conica_strain_No._21120_Gene05383	453	gb|QQL94636.1|	MAT1-1-10 protein [Morchella sp. Mes-6]	QQL94636	477	0.863135	5.65038e-38	5.65038e-38	5.65038e-38	52	442	18	411	0.475369	0.475369	152.14	152.14	1	1
MAT1-1-11_Verpa_conica_strain_No._21120_Gene05383	453	gb|AVI60817.1|	hypothetical protein [Morchella importuna] >gb|AVI61141.1| mating type protein MAT1-1-10 [Morchella importuna]	AVI60817	487	0.818985	7.68789e-38	7.68789e-38	7.68789e-38	52	422	18	387	0.494709	0.494709	151.754	151.754	1	1
MAT1-1-11_Verpa_conica_strain_No._21120_Gene05383	453	gb|AVI60838.1|	hypothetical protein [Morchella crassipes]	AVI60838	365	0.723288	4.36133e-36	4.36133e-36	4.36133e-36	52	313	18	281	0.537594	0.537594	144.436	144.436	1	1
MAT1-1-11_Verpa_conica_strain_No._21120_Gene05383	453	gb|KAI5846353.1|	hypothetical protein DFP73DRAFT_630804 [Morchella snyderi]	KAI5846353	485	0.818985	9.83635e-36	9.83635e-36	9.83635e-36	52	422	18	388	0.494764	0.494764	145.976	145.976	1	1
MAT1-1-11_Verpa_conica_strain_No._21120_Gene05383	453	gb|QQL94651.1|	MAT1-1-10 protein [Morchella rufobrunnea]	QQL94651	488	0.834437	1.4483e-34	1.4483e-34	1.4483e-34	44	421	12	388	0.487047	0.487047	142.895	142.895	1	1
MAT1-1-11_Verpa_conica_strain_No._21120_Gene05383	453	gb|QQL94643.1|	MAT1-1-10 protein [Morchella purpurascens]	QQL94643	501	0.818985	2.44264e-34	2.44264e-34	2.44264e-34	52	422	18	384	0.490909	0.490909	142.124	142.124	1	1
MAT1-1-11_Verpa_conica_strain_No._21120_Gene05383	453	gb|WLS48981.1|	MAT1-1-10 protein [Morchella pulchella]	WLS48981	477	0.818985	7.31734e-32	7.31734e-32	7.31734e-32	52	422	18	380	0.484293	0.484293	135.191	135.191	1	1
MAT1-1-11_Verpa_conica_strain_No._21120_Gene05383	453	gb|RPA90941.1|	hypothetical protein L873DRAFT_1795173 [Choiromyces venosus 120613-1]	RPA90941	469	0.860927	3.89237e-18	3.89237e-18	3.89237e-18	52	441	10	386	0.408978	0.408978	95.1301	95.1301	1	1
MAT1-1-11_Verpa_conica_strain_No._21120_Gene05383	453	gb|KAI5846354.1|	hypothetical protein DFP73DRAFT_525860 [Morchella snyderi]	KAI5846354	212	0.542453	3.192e-16	3.192e-16	3.192e-16	326	441	2	116	0.637931	0.637931	85.5001	85.5001	1	1
MAT1-1-11_Verpa_conica_strain_No._21120_Gene05383	453	gb|AIU38081.1|	hypothetical protein [Tuber borchii]	AIU38081	475	0.860927	6.45058e-15	6.45058e-15	6.45058e-15	52	441	18	394	0.416459	0.416459	85.5001	85.5001	1	1
MAT1-1-11_Verpa_conica_strain_No._21120_Gene05383	453	gb|PUU82704.1|	hypothetical protein B9Z19DRAFT_1120284 [Tuber borchii]	PUU82704	467	0.860927	6.47625e-15	6.47625e-15	6.47625e-15	52	441	10	386	0.416459	0.416459	85.5001	85.5001	1	1
MAT1-1-11_Verpa_conica_strain_No._21120_Gene05383	453	gb|PWW79953.1|	hypothetical protein C7212DRAFT_290078 [Tuber magnatum]	PWW79953	467	0.860927	2.90844e-14	2.90844e-14	2.90844e-14	52	441	10	386	0.424318	0.424318	83.1889	83.1889	1	1
MAT1-1-11_Verpa_conica_strain_No._21120_Gene05383	453	emb|CUS14497.1|	unnamed protein product [Tuber aestivum]	CUS14497	575	0.699779	2.94672e-14	2.94672e-14	2.94672e-14	102	418	69	363	0.426332	0.426332	83.5741	83.5741	1	1
MAT1-1-11_Verpa_conica_strain_No._21120_Gene05383	453	gb|KAG0138537.1|	hypothetical protein HOY82DRAFT_631108 [Tuber indicum]	KAG0138537	462	0.810155	6.54652e-14	6.54652e-14	6.54652e-14	52	418	3	356	0.413158	0.413158	82.4185	82.4185	1	1
MAT1-1-11_Verpa_conica_strain_No._21120_Gene05383	453	gb|ADU56596.1|	hypothetical protein [Tuber melanosporum]	ADU56596	462	0.699779	6.99769e-13	6.99769e-13	6.99769e-13	102	418	62	356	0.423676	0.423676	78.9518	78.9518	1	1
MAT1-1-11_Verpa_conica_strain_No._21120_Gene05383	453	ref|XP_002838424.1|	uncharacterized protein GSTUM_00001092001 [Tuber melanosporum] >emb|CAZ82615.1| unnamed protein product [Tuber melanosporum]	XP_002838424	462	0.721854	5.04001e-12	5.04001e-12	5.04001e-12	92	418	52	356	0.424242	0.424242	76.2554	76.2554	1	1
MAT1-1-11_Verpa_conica_strain_No._21120_Gene05383	453	gb|KAG0640471.1|	hypothetical protein HOY80DRAFT_1135941 [Tuber brumale]	KAG0640471	479	0.810155	4.63434e-07	4.63434e-07	4.63434e-07	48	414	6	360	0.393701	0.393701	60.8474	60.8474	1	1
MAT1-1-11_Verpa_conica_strain_No._21120_Gene05383	453	gb|RPA89427.1|	hypothetical protein L873DRAFT_1783962 [Choiromyces venosus 120613-1]	RPA89427	284	0.707746	7.98125e-07	7.98125e-07	7.98125e-07	102	317	56	256	0.426606	0.426606	59.3066	59.3066	1	1
MAT1-1-11_Verpa_conica_strain_No._21120_Gene05383	453	gb|RPA88888.1|	hypothetical protein L873DRAFT_1823865 [Choiromyces venosus 120613-1]	RPA88888	277	0.909747	2.43193e-06	2.43193e-06	2.43193e-06	158	443	12	263	0.412752	0.412752	57.7658	57.7658	1	1
MAT1-1-11_Verpa_conica_strain_No._21120_Gene05383	453	gb|RPA99317.1|	hypothetical protein L873DRAFT_917639 [Choiromyces venosus 120613-1]	RPA99317	260	0.523077	0.000550595	0.000550595	0.000550595	52	181	10	145	0.446043	0.446043	50.447	50.447	1	1
MAT1-1-11_Verpa_conica_strain_No._21120_Gene05383	453	gb|RPA89440.1|	hypothetical protein L873DRAFT_1796084 [Choiromyces venosus 120613-1]	RPA89440	324	0.817901	0.0375431	0.0375431	0.0375431	144	451	1	265	0.377419	0.377419	45.0542	45.0542	1	1
Tbale S2-6. The Blastp result of Verpa conica strain No. 21120 Gene05383 in NCBI
